# Supplementary material for: Personality Characteristics of Children and Adolescents with Anxiety Disorder from a Maternal Perspective: A Brief Report
Source: Behav Sci (Basel). 2023 May 12;13(5):404. doi: 10.3390/bs13050404 (PMC10215878; doi:10.3390/bs13050404)
Supplement: Supplementary file 1 [file behavsci-13-00404-s001.zip]

Archive with 1 entries (1 files):
- behavsci-2312793-supplementary.pdf
